# Supplementary material for: Durability of bioprosthetic aortic valve replacement in patients under the age of 60 years — 1-year follow-up from the prospective INDURE registry
Source: Interdiscip Cardiovasc Thorac Surg. 2023 Jul 18;37(4):ivad115. doi: 10.1093/icvts/ivad115 (PMC10576637; doi:10.1093/icvts/ivad115)
Supplement: ivad115_Supplementary_Data [file ivad115_supplementary_data.zip]

Archive with 1 entries (1 files):
- INDURE 1Y_20230315 Supplementary Table.docx
